# Supplementary material for: Urinary α 1-microglobulin and β 2-microglobulin as markers of early kidney injury in HIV-positive male patients on tenofovir-based antiretroviral therapy
Source: PLoS One. 2024 Jun 17;19(6):e0303442. doi: 10.1371/journal.pone.0303442 (PMC11182508; doi:10.1371/journal.pone.0303442)
Supplement: S1 Dataset — (XLSX) [file pone.0303442.s001.xlsx]

## Sheet: Sheet1
Patient ID	Gender	Age (yr)	Body weight (kg)	Urinary α1-MG_before TDF（mg/L）	Urinary α1-MG_after TDF（mg/L）	Urinary β2-MG_Before TDF (mg/mL)	Urinary β2-MG_after TFD (mg/mL)	Serum Creatinine clearance rate (After TDF) (ml/min)
1	Male	41	57.79	1.39	1.39	1.17	2.19	88.78
2	Male	39	65.31	0.93	2.86	1.58	2.08	81.69
3	Male	49	69.98	1.13	3.19	0.22	1.06	111
4	Male	41	63.09	1.29	3.49	1.01	1.87	83.21
5	Male	26	50.91	1.53	4.29	1.81	3.28	51.56
6	Male	53	71.98	1.08	3.09	1.3	2.9	96.42
7	Male	47	63.7	1.37	3.85	1.36	1.38	107.2
8	Male	44	53.25	1.01	3.02	1.46	2.14	86.21
9	Male	37	45.28	1.57	3.85	1.7	2.86	50.82
10	Male	34	73.29	1.09	3.1	0.64	1.23	101.21
11	Male	45	75.19	1.16	3.28	1.47	2.15	88.56
12	Male	45	74.95	1.75	3.23	0.68	0.98	112.7
13	Male	40	87.31	0.77	4.39	1.78	3.4	50.36
14	Male	38	61.76	1.82	5.85	2.15	2.57	30.14
15	Male	22	76.54	1.59	2.39	1.47	3.19	81.56
16	Male	43	75.77	1.25	3.46	0.67	1.27	91.58
17	Male	47	76.78	1.18	3.29	1.58	2.41	90.12
18	Male	48	68.65	1.37	3.89	1.52	2.51	84.56
19	Male	47	64.48	0.98	4.11	1.8	2.85	55.26
20	Male	38	63.65	1.48	4.23	1.92	2.99	53.45
21	Male	43	76.81	0.25	2.22	1.22	2.36	83.36
22	Male	44	71.21	1.56	4.65	1.16	1.32	94.25
23	Male	30	75.99	1.54	4.5	1.63	2.15	84.56
24	Male	32	64.7	2.28	3.08	1.11	1.87	88.59
25	Male	40	79.49	1.65	3.97	1.94	1.94	60.12
26	Male	61	70.64	1.57	4.38	1.94	3.13	51.25
27	Male	50	61.44	2.05	4.22	1.22	2.39	83.23
28	Male	47	54.22	1.13	4.02	1.76	2.85	57.43
29	Male	50	64.08	1.37	3.92	0.99	1.86	84.94
30	Male	38	73.66	1.92	4.08	1.65	2.36	81.69
31	Male	45	80.51	1.3	3.52	1.17	2.25	82.36
32	Male	31	73.15	1.29	3.5	1.63	3.15	80.12
33	Male	42	65.75	1.63	2.35	1.58	1.98	82.45
34	Male	36	63.67	1.74	4.09	0.91	1.68	89.23
35	Male	37	61.57	1.87	4.16	1.91	2.29	59.39
36	Male	38	63.07	1.09	3.14	1.06	1.98	81.23
37	Male	38	65.96	1.67	2.93	1.14	1.25	100
38	Male	34	67.06	1.19	3.35	0.76	1.56	100.23
39	Male	29	71.69	1.34	3.73	1.16	2.16	102.1
40	Male	51	70.4	1.05	3.03	1.26	1.58	92.45
41	Male	42	68.41	1.78	4.67	1.9	3.16	66.23
42	Male	46	63.37	1.68	5.7	1.14	2.14	85.65
43	Male	42	74.84	1.48	4.1	1.62	3.02	81.21
44	Male	37	69.87	1.84	3.99	0.65	1.25	89.36
45	Male	33	86	1.42	6.75	2.03	4.8	20.14
46	Male	49	63.17	1.52	16.53	2.21	4.52	10.43
47	Male	39	53.28	1.32	4.44	1.74	2.43	67.21
48	Male	38	63.51	2.29	3.41	1.99	4.76	20.58
49	Male	43	58.52	1.32	3.69	1.53	2.32	99.24
50	Male	50	66.67	1.34	3.74	1.19	2.26	88.56
51	Male	36	67.22	1.1	3.15	1.01	1.89	82.12
52	Male	45	56.76	1.35	3.82	1.5	2.28	99.49
53	Male	44	61.31	1.45	4.3	2.06	2.85	39.2
54	Male	33	52.84	1.37	3.95	1.24	2.5	81.45
55	Male	33	72.29	1.33	3.71	1.21	2.32	87.23
56	Male	43	68.27	1.05	3.05	1.46	3.05	87.56
57	Male	49	69.57	0.84	2.56	0.98	1.02	112.6
58	Male	40	69.83	1.49	4.18	1.69	2.08	81.54
59	Male	49	60.89	0.76	2.37	1.32	1.54	106.8
60	Male	32	68.27	0.98	9.97	2.26	4.91	11.95
61	Male	45	88.24	1.52	4.04	0.93	1.21	111
62	Male	38	67.26	1.38	3.96	0.74	1.56	94.5
63	Male	35	66.44	0.95	2.89	1.25	2.69	97.21
64	Male	35	67.41	1.08	3.09	1.43	2.96	84.21
65	Male	50	76.08	1.56	4.19	1.93	2.87	53.86
66	Male	32	65.58	1.99	23.64	2.26	3.97	9.23
67	Male	48	64.61	0.97	2.91	1.13	2.12	91.54
68	Male	47	68.88	1.35	3.82	1.43	2.09	87.25
69	Male	45	70.07	0.75	4.3	2.1	2.97	28.12
70	Male	39	69.58	0.51	2.3	0.77	2.24	99.9
71	Male	42	71.44	1.26	3.47	1.27	2.84	84.32
72	Male	26	59.68	0.68	2.35	0.95	1.76	90.45
73	Male	46	75.3	1.62	3.99	1.69	2.12	88.45
74	Male	30	77.38	2.13	2.95	1.24	1.45	88.23
75	Male	39	73.33	0.93	4.73	2.02	3.99	20.18
76	Male	42	74.81	1.4	4.38	1.94	2.89	51.26
77	Male	37	60.35	0.06	1.56	1.68	1.65	89
78	Male	44	76.47	1.24	3.46	1.51	2.08	80.12
79	Male	46	75.33	1.89	4.3	1.39	1.58	105.9
80	Male	29	87.77	1.86	2.89	1.24	2.62	82.56
81	Male	43	69.61	1.1	3.17	1.08	2.06	81.98
82	Male	46	71.48	1.46	4.23	1.78	2.33	71.23
83	Male	52	63.07	1.21	6.64	2.05	4.24	24.45
84	Male	32	73.72	1.65	4.8	1.1	2.1	83.54
85	Male	45	52.1	1.2	3.44	1.38	2.95	96.37
86	Male	44	59.9	0.79	2.43	1.16	2.18	86
87	Male	43	57.32	1.79	3.45	1.23	1.56	106.3
88	Male	31	60.53	1.29	3.5	1.52	3.3	88.27
89	Male	55	65.85	1.31	3.57	1.3	2.03	81.25
90	Male	29	74.05	1.07	15.96	2.32	4.08	13.7
91	Male	33	67.38	1.34	3.78	1.51	2.19	82.56
92	Male	45	71.22	1.18	3.32	1.63	1.89	81.56
93	Male	49	73.29	0.92	2.69	1.54	2.36	80.25
94	Male	45	77.06	1.74	6.68	2.01	3.34	24.03
95	Male	37	86.42	0.99	3.01	1.05	1.32	98.54
96	Male	34	70.39	1.41	3.99	1.33	1.54	91.2
97	Male	41	62.59	0.83	2.52	1.53	2.18	86.59
98	Male	43	61.32	1.66	3.69	1.28	2.89	81.56
99	Male	38	63.41	1.34	3.8	0.5	0.8	116.8
100	Male	41	56.21	1.14	3.27	1.6	2.19	95.46
101	Male	42	67.99	1.79	4.3	1.09	2.08	91.15
102	Male	48	64.96	1.42	4.01	1.06	2.03	81.45
103	Male	39	74.6	1.72	16.21	2.18	5.26	9.15
104	Male	39	63.09	2.06	8.52	2.15	4.55	6.48
105	Male	47	57.35	1.86	6.83	2.12	3.32	30.12
